# Supplementary material for: Ursolic Acid Lactone Obtained from Eucalyptus tereticornis Increases Glucose Uptake and Reduces Inflammatory Activity and Intracellular Neutral Fat: An In Vitro Study
Source: Molecules. 2021 Apr 15;26(8):2282. doi: 10.3390/molecules26082282 (PMC8071196; doi:10.3390/molecules26082282)
Supplement: Supplementary file 1 [file molecules-26-02282-s001.zip]

Archive with 1 entries (1 files):
- molecules-1175335-supplementary.pdf
